# Supplementary material for: ﻿Two new species and one asexual morph record of Paraisaria (Ophiocordycipitaceae, Hypocreales) from China
Source: MycoKeys. 2025 Sep 1;121:253–70. doi: 10.3897/mycokeys.121.156843 (PMC12418028; doi:10.3897/mycokeys.121.156843)
Supplement: XML Treatment for Paraisaria anhuiensis [file mycokeys.121.156843-treatment1.xml]

<!DOCTYPE tp:taxon-treatment
  PUBLIC "-//TaxonX//DTD Taxonomic Treatment Publishing DTD v0 20100105//EN" "tax-treatment-NSO.dtd">
<tp:taxon-treatment xmlns:tp="http://www.plazi.org/taxpub"><tp:treatment-meta><kwd-group><label>Taxon classification</label><kwd>
              <named-content content-type="kingdom">Fungi</named-content>
            </kwd><kwd>
              <named-content content-type="order">Hypocreales</named-content>
            </kwd><kwd>
              <named-content content-type="family">Ophiocordycipitaceae</named-content>
            </kwd></kwd-group><mixed-citation publication-type="journal"><person-group><name><surname>Yang</surname><given-names>Yu</given-names></name><name><surname>Hyde</surname><given-names>Kevin D.</given-names></name><name><surname>Mapook</surname><given-names>Ausana</given-names></name><name><surname>Lu</surname><given-names>Yong-Zhong</given-names></name><name><surname>Nilthong</surname><given-names>Somrudee</given-names></name><name><surname>Xie</surname><given-names>Shu-Qiong</given-names></name><name><surname>Li</surname><given-names>Xiang-Dong</given-names></name><name><surname>Jayawardena</surname><given-names>Ruvishika S.</given-names></name><name><surname>Xiao</surname><given-names>Yuan-Pin</given-names></name></person-group><article-title>﻿Two new species and one asexual morph record of <italic><tp:taxon-name><tp:taxon-name-part taxon-name-part-type="genus" reg="Paraisaria">Paraisaria</tp:taxon-name-part></tp:taxon-name></italic> (<tp:taxon-name><tp:taxon-name-part taxon-name-part-type="family">Ophiocordycipitaceae</tp:taxon-name-part></tp:taxon-name>, <tp:taxon-name><tp:taxon-name-part taxon-name-part-type="order">Hypocreales</tp:taxon-name-part></tp:taxon-name>) from China</article-title><source>MycoKeys</source><day>01</day><month>09</month><year>2025</year><volume>121</volume><fpage>253</fpage><lpage>270</lpage><pub-id pub-id-type="doi">10.3897/mycokeys.121.156843</pub-id></mixed-citation></tp:treatment-meta><tp:nomenclature><label>﻿</label><tp:taxon-name><object-id xmlns:xlink="http://www.w3.org/1999/xlink" content-type="arpha" xlink:type="simple">92BC5B35-6410-5152-B6AF-434DA11CD751</object-id>
            <tp:taxon-name-part taxon-name-part-type="genus" reg="Paraisaria">Paraisaria</tp:taxon-name-part>
            <tp:taxon-name-part taxon-name-part-type="species" reg="anhuiensis">anhuiensis</tp:taxon-name-part>
            <object-id xmlns:xlink="http://www.w3.org/1999/xlink" xlink:type="simple">Index Fungorum: IF903775</object-id>
            <object-id xmlns:xlink="http://www.w3.org/1999/xlink" xlink:type="simple">Facesoffungi Number: FoF17627</object-id>
          </tp:taxon-name><tp:taxon-authority>Y. P. Xiao, K.D. Hyde &amp; Y. Yang</tp:taxon-authority><tp:taxon-status xmlns:xlink="http://www.w3.org/1999/xlink" xlink:type="simple">sp. nov.</tp:taxon-status><xref ref-type="fig" rid="F2">Fig. 2</xref></tp:nomenclature><tp:treatment-sec sec-type="etymology" id="SECID0EMDBI"><title>Etymology.</title><p>The epithet “<italic><tp:taxon-name><tp:taxon-name-part taxon-name-part-type="genus" reg="Paraisaria"/><tp:taxon-name-part taxon-name-part-type="species" reg="anhuiensis">anhuiensis</tp:taxon-name-part></tp:taxon-name></italic>” refers to the type location “Anhui Province, China”.</p><fig id="F2" position="float" orientation="portrait"><object-id xmlns:xlink="http://www.w3.org/1999/xlink" content-type="doi" xlink:type="simple">10.3897/mycokeys.121.156843.figure2</object-id><object-id xmlns:xlink="http://www.w3.org/1999/xlink" content-type="arpha" xlink:type="simple">66622029-F94C-5DBD-891E-B13A2AC9D6A9</object-id><label>Figure 2.</label><caption><p><italic><tp:taxon-name><tp:taxon-name-part taxon-name-part-type="genus" reg="Paraisaria">Paraisaria</tp:taxon-name-part> <tp:taxon-name-part taxon-name-part-type="species" reg="anhuiensis">anhuiensis</tp:taxon-name-part></tp:taxon-name></italic> (<named-content xmlns:xlink="http://www.w3.org/1999/xlink" content-type="dwc:institutional_code" xlink:title="Herbarium of Cryptogams, Kunming Institute of Botany, Academia Sinica" xlink:href="http://grbio.org/institution/cryptogamic-herbarium-kunming-institute-botany" xlink:type="simple">HKAS</named-content> 132203, holotype) a. Habitat; b. Overview of the host and stromata; c. Fertile head; d. Host; e, f. Vertical section of ascostroma; g–i. Asci; j. Apical cap; k–m. Secondary ascospores. Scale bars: 500 μm (f); 200 μm (g); 100 μm (h); 50 μm (i); 5 μm (j–m).</p></caption><graphic xmlns:xlink="http://www.w3.org/1999/xlink" xlink:href="mycokeys-121-253-g002.jpg" position="float" orientation="portrait" xlink:type="simple" id="oo_1406360.jpg"><uri content-type="original_file" xlink:type="simple">https://binary.pensoft.net/fig/1406360</uri></graphic></fig></tp:treatment-sec><tp:treatment-sec sec-type="Holotype" id="SECID0EYEBI"><title>Holotype.</title><p>China • Anhui Province, Chuzhou City, occurs on the larvae of <tp:taxon-name><tp:taxon-name-part taxon-name-part-type="order">Coleoptera</tp:taxon-name-part></tp:taxon-name>, on leaf litter, 191 m elev., <named-content xmlns:xlink="http://www.w3.org/1999/xlink" content-type="dwc:verbatimCoordinates" xlink:type="simple"><named-content content-type="geo-json" specific-use="{&#34;type&#34;:&#34;Point&#34;,&#34;coordinates&#34;:[118.050000,32.330000]}" id="NCID0EGFBI" xlink:type="simple">118.05°E, 32.33°N</named-content></named-content>, 25 August 2021, Yu Yang, HFS29 (<named-content xmlns:xlink="http://www.w3.org/1999/xlink" content-type="dwc:institutional_code" xlink:title="Herbarium of Cryptogams, Kunming Institute of Botany, Academia Sinica" xlink:href="http://grbio.org/institution/cryptogamic-herbarium-kunming-institute-botany" xlink:type="simple">HKAS</named-content> 132203, holotype).</p></tp:treatment-sec><tp:treatment-sec sec-type="description" id="SECID0EPFBI"><title>Description.</title><p><bold><italic>Parasitic</italic></bold> on the larvae of <tp:taxon-name><tp:taxon-name-part taxon-name-part-type="order">Coleoptera</tp:taxon-name-part></tp:taxon-name>. <bold><italic>Host</italic></bold> 2.1–3.3 long × 0.2–0.4 cm wide, reddish-brown, without hyphae on the surface. <bold><italic>Sexual morph</italic>: <italic>Stromata</italic></bold> 2.4–3.5 × 0.18–0.32 cm diam., mostly single, cylindrical, unbranched, emerging from the head of the larva body, yellowish-white. <bold><italic>Fertile head</italic></bold> 4.5 × 6 mm, subglobose, pale yellow when fresh, pale yellow-brown when dry, distinct from the stipe. <bold><italic>Stipe</italic></bold> 1.5–2.3 × 0.18–0.21 cm, pale yellow, straight, unbranched, glossy, cylindrical, inside not hollow. <bold><italic>Perithecia</italic></bold> 639–786 × 139–201 μm (<italic>x̄</italic> = 712.5 × 170 µm, n = 30), completely immersed, ampulliform, ostiolate, thick-walled. <bold><italic>Asci</italic></bold> 371–480 × 6.6–7.2 μm (<italic>x̄</italic> = 425.5 × 6.9 µm, n = 30), hyaline, filiform, with a thin apex. <bold><italic>Apical cap</italic></bold> 5.7–6.6 × 3.1–4.5 μm (<italic>x̄</italic> = 5.4 × 3.4 µm, n = 40), with a small channel in the centre. <bold><italic>Ascospores</italic></bold> filiform, equal to the asci in length, when mature, breaking into numerous secondary ascospores. <bold><italic>Secondary ascospores</italic></bold> 6.3–9.1 × 1.3–1.9 µm (<italic>x̄</italic> = 7.7 × 1.6, n = 40), cylindrical, one-celled, straight, hyaline, smooth. <bold><italic>Asexual morph</italic></bold> Not observed.</p></tp:treatment-sec><tp:treatment-sec sec-type="material" id="SECID0EHHBI"><title>Other material examined.</title><p>China • Anhui Province, Huangshan City, parasitic on larvae of <tp:taxon-name><tp:taxon-name-part taxon-name-part-type="order">Coleoptera</tp:taxon-name-part></tp:taxon-name>, on the soil, 403 m elev., <named-content xmlns:xlink="http://www.w3.org/1999/xlink" content-type="dwc:verbatimCoordinates" xlink:type="simple"><named-content content-type="geo-json" specific-use="{&#34;type&#34;:&#34;Point&#34;,&#34;coordinates&#34;:[30.220000,117.480000]}" id="NCID0EVHBI" xlink:type="simple">117.48E, 30.22</named-content></named-content>N, 9 August 2023, Yu Yang, AH23190 (<named-content xmlns:xlink="http://www.w3.org/1999/xlink" content-type="dwc:institutional_code" xlink:title="Herbarium of Cryptogams, Kunming Institute of Botany, Academia Sinica" xlink:href="http://grbio.org/institution/cryptogamic-herbarium-kunming-institute-botany" xlink:type="simple">HKAS</named-content> 132204, <bold><italic>paratype</italic></bold>).</p></tp:treatment-sec><tp:treatment-sec sec-type="notes" id="SECID0EBIBI"><title>Notes.</title><p>The multi-locus phylogenetic analysis revealed that <italic><tp:taxon-name><tp:taxon-name-part taxon-name-part-type="genus" reg="Paraisaria">Paraisaria</tp:taxon-name-part> <tp:taxon-name-part taxon-name-part-type="species" reg="anhuiensis">anhuiensis</tp:taxon-name-part></tp:taxon-name></italic> clusters with <italic><tp:taxon-name><tp:taxon-name-part taxon-name-part-type="genus" reg="Paraisaria">P.</tp:taxon-name-part> <tp:taxon-name-part taxon-name-part-type="species" reg="rosea">rosea</tp:taxon-name-part></tp:taxon-name></italic>, with 99% MLBP and 0.95 <abbrev xmlns:xlink="http://www.w3.org/1999/xlink" xlink:title="posterior probabilities" id="ABBRID0E4IBI" xlink:type="simple">PP</abbrev> statistical support (Fig. <xref ref-type="fig" rid="F1">1</xref>). Morphologically, <italic><tp:taxon-name><tp:taxon-name-part taxon-name-part-type="genus" reg="Paraisaria">Paraisaria</tp:taxon-name-part> <tp:taxon-name-part taxon-name-part-type="species" reg="anhuiensis">anhuiensis</tp:taxon-name-part></tp:taxon-name></italic> differs from <italic><tp:taxon-name><tp:taxon-name-part taxon-name-part-type="genus" reg="Paraisaria">P.</tp:taxon-name-part> <tp:taxon-name-part taxon-name-part-type="species" reg="rosea">rosea</tp:taxon-name-part></tp:taxon-name></italic> by producing longer asci (371–480 × 6.6–7.2 μm vs. 230–390 × 3.5–6 μm; L/W ratio 61.7 vs. 65.3) (<xref ref-type="bibr" rid="B37">Wei et al. 2021</xref>). <italic><tp:taxon-name><tp:taxon-name-part taxon-name-part-type="genus" reg="Paraisaria">Paraisaria</tp:taxon-name-part> <tp:taxon-name-part taxon-name-part-type="species" reg="anhuiensis">anhuiensis</tp:taxon-name-part></tp:taxon-name></italic> differs from <italic><tp:taxon-name><tp:taxon-name-part taxon-name-part-type="genus" reg="Paraisaria">P.</tp:taxon-name-part> <tp:taxon-name-part taxon-name-part-type="species" reg="rosea">rosea</tp:taxon-name-part></tp:taxon-name></italic> in that its stromata emerge from the larval head and feature a pale-yellow fertile head, whereas <italic><tp:taxon-name><tp:taxon-name-part taxon-name-part-type="genus" reg="Paraisaria">P.</tp:taxon-name-part> <tp:taxon-name-part taxon-name-part-type="species" reg="rosea">rosea</tp:taxon-name-part></tp:taxon-name></italic> produces stromata from the middle part of the larval body, with a pink fertile head (<xref ref-type="bibr" rid="B37">Wei et al. 2021</xref>). Pairwise sequence comparison shows 2.16% (10/463 bp) in <abbrev xmlns:xlink="http://www.w3.org/1999/xlink" xlink:title="internal transcribed spacers" id="ABBRID0EELBI" xlink:type="simple">ITS</abbrev>, 0.58% (5/850) in <italic>tef</italic>-1α, 1.58% (10/632 bp) in <italic>rpb</italic>1 and 1.71% (17 out of 992 bp) in <italic>rpb</italic>2 between <italic><tp:taxon-name><tp:taxon-name-part taxon-name-part-type="genus" reg="Paraisaria">P.</tp:taxon-name-part> <tp:taxon-name-part taxon-name-part-type="species" reg="anhuiensis">anhuiensis</tp:taxon-name-part></tp:taxon-name></italic> and <italic><tp:taxon-name><tp:taxon-name-part taxon-name-part-type="genus" reg="Paraisaria">P.</tp:taxon-name-part> <tp:taxon-name-part taxon-name-part-type="species" reg="rosea">rosea</tp:taxon-name-part></tp:taxon-name></italic> (<xref ref-type="bibr" rid="B37">Wei et al. 2021</xref>). Hence, we describe <italic><tp:taxon-name><tp:taxon-name-part taxon-name-part-type="genus" reg="Paraisaria">Paraisaria</tp:taxon-name-part> <tp:taxon-name-part taxon-name-part-type="species" reg="anhuiensis">anhuiensis</tp:taxon-name-part></tp:taxon-name></italic> as a new species, based on its distinctive morphology and molecular evidence.</p></tp:treatment-sec><tp:treatment-sec><!--Section generated to contain objects referenced in tp:taxon-treatment.--><fig id="F1" position="float" orientation="portrait"><object-id xmlns:xlink="http://www.w3.org/1999/xlink" content-type="doi" xlink:type="simple">10.3897/mycokeys.121.156843.figure1</object-id><object-id xmlns:xlink="http://www.w3.org/1999/xlink" content-type="arpha" xlink:type="simple">39695707-C451-50F5-AD2D-7653A6FF3206</object-id><label>Figure 1.</label><caption><p>A phylogenetic tree was constructed using Maximum Likelihood (<abbrev xmlns:xlink="http://www.w3.org/1999/xlink" xlink:title="Maximum Likelihood" id="ABBRID0EDABI" xlink:type="simple">ML</abbrev>) analysis in RAxML, incorporating sequence data from multi-nuclear loci regions: <abbrev xmlns:xlink="http://www.w3.org/1999/xlink" xlink:title="large subunit rDNA" id="ABBRID0EHABI" xlink:type="simple">LSU</abbrev>, <abbrev xmlns:xlink="http://www.w3.org/1999/xlink" xlink:title="internal transcribed spacers" id="ABBRID0ELABI" xlink:type="simple">ITS</abbrev>, <abbrev xmlns:xlink="http://www.w3.org/1999/xlink" xlink:title="small subunit rDNA" id="ABBRID0EPABI" xlink:type="simple">SSU</abbrev>, <italic>tef</italic>-1α, <italic>rpb</italic>1 and <italic>rpb</italic>2. The analysis included <italic><tp:taxon-name><tp:taxon-name-part taxon-name-part-type="genus" reg="Tolypocladium">Tolypocladium</tp:taxon-name-part> <tp:taxon-name-part taxon-name-part-type="species" reg="inflatum">inflatum</tp:taxon-name-part></tp:taxon-name></italic> and <italic><tp:taxon-name><tp:taxon-name-part taxon-name-part-type="genus" reg="Tolypocladium">T.</tp:taxon-name-part> <tp:taxon-name-part taxon-name-part-type="species" reg="ophioglossoides">ophioglossoides</tp:taxon-name-part></tp:taxon-name></italic> as outgroup taxa. Significant nodes, with <abbrev xmlns:xlink="http://www.w3.org/1999/xlink" xlink:title="Maximum Likelihood" id="ABBRID0EPBBI" xlink:type="simple">ML</abbrev> bootstrap values equal to or greater than 75% and Bayesian posterior probabilities equal to or greater than 0.90, are indicated on the phylogram. Newly-generated sequences are emphasised in bold red for clarity.</p></caption><graphic xmlns:xlink="http://www.w3.org/1999/xlink" xlink:href="mycokeys-121-253-g001.jpg" position="float" orientation="portrait" xlink:type="simple" id="oo_1406359.jpg"><uri content-type="original_file" xlink:type="simple">https://binary.pensoft.net/fig/1406359</uri></graphic></fig></tp:treatment-sec><ref-list><ref id="B37"><mixed-citation xmlns:xlink="http://www.w3.org/1999/xlink" xlink:type="simple"><person-group><name name-style="western"><surname>Wei</surname><given-names>DP</given-names></name><name name-style="western"><surname>Wanasinghe</surname><given-names>DN</given-names></name><name name-style="western"><surname>Xu</surname><given-names>JC</given-names></name><name name-style="western"><surname>To-Anun</surname><given-names>C</given-names></name><name name-style="western"><surname>Mortimer</surname><given-names>PE</given-names></name><name name-style="western"><surname>Hyde</surname><given-names>KD</given-names></name><name name-style="western"><surname>Elgorban</surname><given-names>AM</given-names></name><name name-style="western"><surname>Madawala</surname><given-names>S</given-names></name><name name-style="western"><surname>Suwannarach</surname><given-names>N</given-names></name><name name-style="western"><surname>Karunarathna</surname><given-names>SC</given-names></name><name name-style="western"><surname>Tibpromma</surname><given-names>S</given-names></name><name name-style="western"><surname>Lumyong</surname><given-names>S</given-names></name></person-group> (<year>2021</year>) Three novel entomopathogenic fungi from China and Thailand. Frontiers in Microbiology 11: 608991. <ext-link xlink:href="10.3389/fmicb.2020.608991" ext-link-type="doi" xlink:type="simple">https://doi.org/10.3389/fmicb.2020.608991</ext-link></mixed-citation></ref></ref-list></tp:taxon-treatment>
