# Supplementary material for: ﻿Two new species and one asexual morph record of Paraisaria (Ophiocordycipitaceae, Hypocreales) from China
Source: MycoKeys. 2025 Sep 1;121:253–70. doi: 10.3897/mycokeys.121.156843 (PMC12418028; doi:10.3897/mycokeys.121.156843)
Supplement: XML Treatment for Paraisaria coleopterorum [file mycokeys.121.156843-treatment2.xml]

<!DOCTYPE tp:taxon-treatment
  PUBLIC "-//TaxonX//DTD Taxonomic Treatment Publishing DTD v0 20100105//EN" "tax-treatment-NSO.dtd">
<tp:taxon-treatment xmlns:tp="http://www.plazi.org/taxpub"><tp:treatment-meta><kwd-group><label>Taxon classification</label><kwd>
              <named-content content-type="kingdom">Fungi</named-content>
            </kwd><kwd>
              <named-content content-type="order">Hypocreales</named-content>
            </kwd><kwd>
              <named-content content-type="family">Ophiocordycipitaceae</named-content>
            </kwd></kwd-group><mixed-citation publication-type="journal"><person-group><name><surname>Yang</surname><given-names>Yu</given-names></name><name><surname>Hyde</surname><given-names>Kevin D.</given-names></name><name><surname>Mapook</surname><given-names>Ausana</given-names></name><name><surname>Lu</surname><given-names>Yong-Zhong</given-names></name><name><surname>Nilthong</surname><given-names>Somrudee</given-names></name><name><surname>Xie</surname><given-names>Shu-Qiong</given-names></name><name><surname>Li</surname><given-names>Xiang-Dong</given-names></name><name><surname>Jayawardena</surname><given-names>Ruvishika S.</given-names></name><name><surname>Xiao</surname><given-names>Yuan-Pin</given-names></name></person-group><article-title>﻿Two new species and one asexual morph record of <italic><tp:taxon-name><tp:taxon-name-part taxon-name-part-type="genus" reg="Paraisaria">Paraisaria</tp:taxon-name-part></tp:taxon-name></italic> (<tp:taxon-name><tp:taxon-name-part taxon-name-part-type="family">Ophiocordycipitaceae</tp:taxon-name-part></tp:taxon-name>, <tp:taxon-name><tp:taxon-name-part taxon-name-part-type="order">Hypocreales</tp:taxon-name-part></tp:taxon-name>) from China</article-title><source>MycoKeys</source><day>01</day><month>09</month><year>2025</year><volume>121</volume><fpage>253</fpage><lpage>270</lpage><pub-id pub-id-type="doi">10.3897/mycokeys.121.156843</pub-id></mixed-citation></tp:treatment-meta><tp:nomenclature><label>﻿</label><tp:taxon-name><object-id xmlns:xlink="http://www.w3.org/1999/xlink" content-type="arpha" xlink:type="simple">40BD9C9D-3149-54D5-80E1-FB249CE98FAA</object-id>
            <tp:taxon-name-part taxon-name-part-type="genus" reg="Paraisaria">Paraisaria</tp:taxon-name-part>
            <tp:taxon-name-part taxon-name-part-type="species" reg="coleopterorum">coleopterorum</tp:taxon-name-part>
            <object-id xmlns:xlink="http://www.w3.org/1999/xlink" xlink:type="simple">Index Fungorum: IF903776</object-id>
            <object-id xmlns:xlink="http://www.w3.org/1999/xlink" xlink:type="simple">Facesoffungi Number: FoF17628</object-id>
          </tp:taxon-name><tp:taxon-authority>Y. Yang, K.D. Hyde &amp; Y. P. Xiao</tp:taxon-authority><tp:taxon-status xmlns:xlink="http://www.w3.org/1999/xlink" xlink:type="simple">sp. nov.</tp:taxon-status><xref ref-type="fig" rid="F3">Fig. 3</xref></tp:nomenclature><tp:treatment-sec sec-type="etymology" id="SECID0EDOBI"><title>Etymology.</title><p>The epithet “<italic><tp:taxon-name><tp:taxon-name-part taxon-name-part-type="genus" reg="Paraisaria"/><tp:taxon-name-part taxon-name-part-type="species" reg="coleopterorum">coleopterorum</tp:taxon-name-part></tp:taxon-name></italic>” refers to its host belonging to the <tp:taxon-name><tp:taxon-name-part taxon-name-part-type="order">Coleoptera</tp:taxon-name-part></tp:taxon-name> larvae.</p><fig id="F3" position="float" orientation="portrait"><object-id xmlns:xlink="http://www.w3.org/1999/xlink" content-type="doi" xlink:type="simple">10.3897/mycokeys.121.156843.figure3</object-id><object-id xmlns:xlink="http://www.w3.org/1999/xlink" content-type="arpha" xlink:type="simple">071F8A54-212D-5200-B28A-D5AFBF7E1ACA</object-id><label>Figure 3.</label><caption><p><italic><tp:taxon-name><tp:taxon-name-part taxon-name-part-type="genus" reg="Paraisaria">Paraisaria</tp:taxon-name-part> <tp:taxon-name-part taxon-name-part-type="species" reg="coleopterorum">coleopterorum</tp:taxon-name-part></tp:taxon-name></italic> (<named-content xmlns:xlink="http://www.w3.org/1999/xlink" content-type="dwc:institutional_code" xlink:title="Herbarium of Cryptogams, Kunming Institute of Botany, Academia Sinica" xlink:href="http://grbio.org/institution/cryptogamic-herbarium-kunming-institute-botany" xlink:type="simple">HKAS</named-content> 145895, holotype) a. Habitat; b. Overview of the host and stromata; c. Host; d. Fertile head; e. Vertical section of ascostroma; f. Peridium; g–j. Asci; k. Apical cap; l. Secondary ascospores. Scale bars: 200 μm (e); 50 μm (f); 100 μm (g–j); 20 μm (k); 5 μm (l).</p></caption><graphic xmlns:xlink="http://www.w3.org/1999/xlink" xlink:href="mycokeys-121-253-g003.jpg" position="float" orientation="portrait" xlink:type="simple" id="oo_1406361.jpg"><uri content-type="original_file" xlink:type="simple">https://binary.pensoft.net/fig/1406361</uri></graphic></fig></tp:treatment-sec><tp:treatment-sec sec-type="Holotype" id="SECID0EUPBI"><title>Holotype.</title><p>China • Yunnan Province, Honghe Hani and Yi Autonomous Prefecture, Honghe County, parasitic on larva of <tp:taxon-name><tp:taxon-name-part taxon-name-part-type="order">Coleoptera</tp:taxon-name-part></tp:taxon-name>, buried in the soil, 1963 m elev., <named-content xmlns:xlink="http://www.w3.org/1999/xlink" content-type="dwc:verbatimCoordinates" xlink:type="simple"><named-content content-type="geo-json" specific-use="{&#34;type&#34;:&#34;Point&#34;,&#34;coordinates&#34;:[102.291000,23.271000]}" id="NCID0ECQBI" xlink:type="simple">102.291E, 23.271N</named-content></named-content>, 18 July 2024, Yu Yang, YY24340 (<named-content xmlns:xlink="http://www.w3.org/1999/xlink" content-type="dwc:institutional_code" xlink:title="Herbarium of Cryptogams, Kunming Institute of Botany, Academia Sinica" xlink:href="http://grbio.org/institution/cryptogamic-herbarium-kunming-institute-botany" xlink:type="simple">HKAS</named-content> 145895, holotype)</p></tp:treatment-sec><tp:treatment-sec sec-type="description" id="SECID0ELQBI"><title>Description.</title><p><bold><italic>Parasitic</italic></bold> on a larva of <tp:taxon-name><tp:taxon-name-part taxon-name-part-type="order">Coleoptera</tp:taxon-name-part></tp:taxon-name>. <bold><italic>Host</italic></bold> 1.5–2.8 long × 0.3–0.5 cm wide, bark brown, without hyphae on the surface. <bold><italic>Sexual morph Stromata</italic></bold> 2.4–4.5 × 0.2–0.4 cm, typically solitary, cylindrical, unbranched, emerging from the larval body, simple, erect, pale yellowish-brown. <bold><italic>Fertile head</italic></bold> 4.5 × 5.6 mm, subglobose, pale yellowish-brown at the apex, becoming paler towards the base when fresh, turning pale pink when dry, distinctly separate from the stipe. <bold><italic>Stipe</italic></bold> 1.8–4 × 0.12–0.23 cm, pale yellow, straight, unbranched, glossy, cylindrical, with a solid interior. <bold><italic>Perithecia</italic></bold> 620–680 × 110–156 μm (<italic>x̄</italic> = 650 × 133 µm, n = 30), completely immersed, thick-walled. <bold><italic>Peridium</italic></bold> 22–36 (<italic>x̄</italic> = 29, n = 30) µm wide, comprising hyaline, three layers, <bold><italic>textura porrecta</italic></bold> outer layer forming a dense palisade layer covering the fertile head, <bold><italic>textura intricata</italic></bold> middle layer, <bold><italic>textura porrecta</italic></bold> inner layer. <bold><italic>Asci</italic></bold> 510–590 × 4.6–6.2 μm (<italic>x̄</italic> = 550 × 5.4 µm, n = 30), hyaline, cylindrical, with a thin apex. <bold><italic>Apical cap</italic></bold> 6.3–7.1 × 3.1–4.1 μm (<italic>x̄</italic> = 6.7 × 3.6 µm, n = 40). <bold><italic>Ascospores</italic></bold> equal in length to the asci, fragmenting into numerous secondary ascospores upon maturity. <bold><italic>Secondary ascospores</italic></bold> 6.4–8.1 × 1.6–2.3 µm (<italic>x̄</italic> = 7.2 × 1.9 µm, n = 40), cylindrical, one-celled, hyaline and smooth-walled. <bold><italic>Asexual morph</italic></bold> Not observed.</p></tp:treatment-sec><tp:treatment-sec sec-type="material" id="SECID0EPSBI"><title>Other material examined.</title><p>China • Yunnan Province, Honghe Hani and Yi Autonomous Prefecture, Honghe County, parasitic on a larva of <tp:taxon-name><tp:taxon-name-part taxon-name-part-type="order">Coleoptera</tp:taxon-name-part></tp:taxon-name>, buried in the soil, 1963 m elev., <named-content xmlns:xlink="http://www.w3.org/1999/xlink" content-type="dwc:verbatimCoordinates" xlink:type="simple"><named-content content-type="geo-json" specific-use="{&#34;type&#34;:&#34;Point&#34;,&#34;coordinates&#34;:[102.291000,23.271000]}" id="NCID0E4SBI" xlink:type="simple">102.291E, 23.271N</named-content></named-content>, 18 July 2024, Yu Yang, YY24343 (<named-content xmlns:xlink="http://www.w3.org/1999/xlink" content-type="dwc:institutional_code" xlink:title="Herbarium of Cryptogams, Kunming Institute of Botany, Academia Sinica" xlink:href="http://grbio.org/institution/cryptogamic-herbarium-kunming-institute-botany" xlink:type="simple">HKAS</named-content> 145894, <bold><italic>paratype</italic></bold>).</p></tp:treatment-sec><tp:treatment-sec sec-type="notes" id="SECID0EJTBI"><title>Notes.</title><p><italic><tp:taxon-name><tp:taxon-name-part taxon-name-part-type="genus" reg="Paraisaria">Paraisaria</tp:taxon-name-part> <tp:taxon-name-part taxon-name-part-type="species" reg="coleopterorum">coleopterorum</tp:taxon-name-part></tp:taxon-name></italic> clustered with <italic><tp:taxon-name><tp:taxon-name-part taxon-name-part-type="genus" reg="Paraisaria">P.</tp:taxon-name-part> <tp:taxon-name-part taxon-name-part-type="species" reg="gracilis">gracilis</tp:taxon-name-part></tp:taxon-name></italic>, <italic><tp:taxon-name><tp:taxon-name-part taxon-name-part-type="genus" reg="Paraisaria">P.</tp:taxon-name-part> <tp:taxon-name-part taxon-name-part-type="species" reg="orthopterorum">orthopterorum</tp:taxon-name-part></tp:taxon-name></italic> and <italic><tp:taxon-name><tp:taxon-name-part taxon-name-part-type="genus" reg="Paraisaria">P.</tp:taxon-name-part> <tp:taxon-name-part taxon-name-part-type="species" reg="phuwiangensis">phuwiangensis</tp:taxon-name-part></tp:taxon-name></italic> in the phylogenetic tree with 88% MLBP, 0.98 <abbrev xmlns:xlink="http://www.w3.org/1999/xlink" xlink:title="posterior probabilities" id="ABBRID0E2UBI" xlink:type="simple">PP</abbrev> support (Fig. <xref ref-type="fig" rid="F1">1</xref>). Pairwise sequence comparisons revealed differences of 1.47–2.75% (8–15/545) in <abbrev xmlns:xlink="http://www.w3.org/1999/xlink" xlink:title="internal transcribed spacers" id="ABBRID0EDVBI" xlink:type="simple">ITS</abbrev>, 0.95–1.19% (8–10/836) in <abbrev xmlns:xlink="http://www.w3.org/1999/xlink" xlink:title="large subunit rDNA" id="ABBRID0EHVBI" xlink:type="simple">LSU</abbrev>, 0.76–1.30% (7–12/923) in <italic>tef</italic>-1α and 1.06–1.48% (10–14/943) in <italic>rpb</italic>1 between <italic><tp:taxon-name><tp:taxon-name-part taxon-name-part-type="genus" reg="Paraisaria">P.</tp:taxon-name-part> <tp:taxon-name-part taxon-name-part-type="species" reg="coleopterorum">coleopterorum</tp:taxon-name-part></tp:taxon-name></italic> and <italic><tp:taxon-name><tp:taxon-name-part taxon-name-part-type="genus" reg="Paraisaria">P.</tp:taxon-name-part> <tp:taxon-name-part taxon-name-part-type="species" reg="gracilis">gracilis</tp:taxon-name-part></tp:taxon-name></italic>/<italic><tp:taxon-name><tp:taxon-name-part taxon-name-part-type="genus" reg="Paraisaria">P.</tp:taxon-name-part> <tp:taxon-name-part taxon-name-part-type="species" reg="orthopterorum">orthopterorum</tp:taxon-name-part></tp:taxon-name></italic>/<italic><tp:taxon-name><tp:taxon-name-part taxon-name-part-type="genus" reg="Paraisaria">P.</tp:taxon-name-part> <tp:taxon-name-part taxon-name-part-type="species" reg="phuwiangensis">phuwiangensis</tp:taxon-name-part></tp:taxon-name></italic>, respectively. The host of <italic><tp:taxon-name><tp:taxon-name-part taxon-name-part-type="genus" reg="Paraisaria">P.</tp:taxon-name-part> <tp:taxon-name-part taxon-name-part-type="species" reg="coleopterorum">coleopterorum</tp:taxon-name-part></tp:taxon-name></italic> is the larva of <tp:taxon-name><tp:taxon-name-part taxon-name-part-type="order">Coleoptera</tp:taxon-name-part></tp:taxon-name>, while <italic><tp:taxon-name><tp:taxon-name-part taxon-name-part-type="genus" reg="Paraisaria">P.</tp:taxon-name-part> <tp:taxon-name-part taxon-name-part-type="species" reg="orthopterorum">orthopterorum</tp:taxon-name-part></tp:taxon-name></italic> infects <tp:taxon-name><tp:taxon-name-part taxon-name-part-type="order">Orthoptera</tp:taxon-name-part></tp:taxon-name> nymphs (<xref ref-type="bibr" rid="B20">Mongkolsamrit et al. 2019</xref>). Compared to <italic><tp:taxon-name><tp:taxon-name-part taxon-name-part-type="genus" reg="Paraisaria">P.</tp:taxon-name-part> <tp:taxon-name-part taxon-name-part-type="species" reg="orthopterorum">orthopterorum</tp:taxon-name-part></tp:taxon-name></italic>, <italic><tp:taxon-name><tp:taxon-name-part taxon-name-part-type="genus" reg="Paraisaria">P.</tp:taxon-name-part> <tp:taxon-name-part taxon-name-part-type="species" reg="coleopterorum">coleopterorum</tp:taxon-name-part></tp:taxon-name></italic> produces longer and thinner perithecia (620–680 × 110–156 μm vs. 520–650 × 150–250 μm); L/W ratio 4.9 vs. 2.9) and longer asci (510–590 × 4.6–6.2 μm vs. 400 × 5 μm; L/W ratio 101.9 vs. 80) (<xref ref-type="bibr" rid="B20">Mongkolsamrit et al. 2019</xref>). When compared to <italic><tp:taxon-name><tp:taxon-name-part taxon-name-part-type="genus" reg="Paraisaria">P.</tp:taxon-name-part> <tp:taxon-name-part taxon-name-part-type="species" reg="phuwiangensis">phuwiangensis</tp:taxon-name-part></tp:taxon-name></italic>, <italic><tp:taxon-name><tp:taxon-name-part taxon-name-part-type="genus" reg="Paraisaria">P.</tp:taxon-name-part> <tp:taxon-name-part taxon-name-part-type="species" reg="coleopterorum">coleopterorum</tp:taxon-name-part></tp:taxon-name></italic> has smaller perithecia (620–680 × 110–156 μm vs. 800–1200 × 300–380 μm; L/W ratio 4.9 vs. 2.9) and longer asci (510–590 × 4.6–6.2 μm vs. 500 × 3–5 μm; L/W ratio 101.9 vs. 125). Compared to <italic><tp:taxon-name><tp:taxon-name-part taxon-name-part-type="genus" reg="Paraisaria">P.</tp:taxon-name-part> <tp:taxon-name-part taxon-name-part-type="species" reg="gracilis">gracilis</tp:taxon-name-part></tp:taxon-name></italic>, <italic><tp:taxon-name><tp:taxon-name-part taxon-name-part-type="genus" reg="Paraisaria">P.</tp:taxon-name-part> <tp:taxon-name-part taxon-name-part-type="species" reg="coleopterorum">coleopterorum</tp:taxon-name-part></tp:taxon-name></italic> produces smaller perithecia (620–680 × 110–156 μm vs. 560–840 × 200–360 μm); L/W ratio 4.9 vs. 2.5) and longer asci (510–590 × 4.6–6.2 μm vs. 400–528 × 5–8 μm; L/W ratio 101.9 vs. 71.4) (<xref ref-type="bibr" rid="B20">Mongkolsamrit et al. 2019</xref>). Therefore, both morphological and phylogenetic analyses support the distinction of <italic><tp:taxon-name><tp:taxon-name-part taxon-name-part-type="genus" reg="Paraisaria">P.</tp:taxon-name-part> <tp:taxon-name-part taxon-name-part-type="species" reg="coleopterorum">coleopterorum</tp:taxon-name-part></tp:taxon-name></italic> as a new species in <italic><tp:taxon-name><tp:taxon-name-part taxon-name-part-type="genus" reg="Paraisaria">Paraisaria</tp:taxon-name-part></tp:taxon-name></italic>.</p></tp:treatment-sec><tp:treatment-sec><!--Section generated to contain objects referenced in tp:taxon-treatment.--><fig id="F1" position="float" orientation="portrait"><object-id xmlns:xlink="http://www.w3.org/1999/xlink" content-type="doi" xlink:type="simple">10.3897/mycokeys.121.156843.figure1</object-id><object-id xmlns:xlink="http://www.w3.org/1999/xlink" content-type="arpha" xlink:type="simple">39695707-C451-50F5-AD2D-7653A6FF3206</object-id><label>Figure 1.</label><caption><p>A phylogenetic tree was constructed using Maximum Likelihood (<abbrev xmlns:xlink="http://www.w3.org/1999/xlink" xlink:title="Maximum Likelihood" id="ABBRID0EDABI" xlink:type="simple">ML</abbrev>) analysis in RAxML, incorporating sequence data from multi-nuclear loci regions: <abbrev xmlns:xlink="http://www.w3.org/1999/xlink" xlink:title="large subunit rDNA" id="ABBRID0EHABI" xlink:type="simple">LSU</abbrev>, <abbrev xmlns:xlink="http://www.w3.org/1999/xlink" xlink:title="internal transcribed spacers" id="ABBRID0ELABI" xlink:type="simple">ITS</abbrev>, <abbrev xmlns:xlink="http://www.w3.org/1999/xlink" xlink:title="small subunit rDNA" id="ABBRID0EPABI" xlink:type="simple">SSU</abbrev>, <italic>tef</italic>-1α, <italic>rpb</italic>1 and <italic>rpb</italic>2. The analysis included <italic><tp:taxon-name><tp:taxon-name-part taxon-name-part-type="genus" reg="Tolypocladium">Tolypocladium</tp:taxon-name-part> <tp:taxon-name-part taxon-name-part-type="species" reg="inflatum">inflatum</tp:taxon-name-part></tp:taxon-name></italic> and <italic><tp:taxon-name><tp:taxon-name-part taxon-name-part-type="genus" reg="Tolypocladium">T.</tp:taxon-name-part> <tp:taxon-name-part taxon-name-part-type="species" reg="ophioglossoides">ophioglossoides</tp:taxon-name-part></tp:taxon-name></italic> as outgroup taxa. Significant nodes, with <abbrev xmlns:xlink="http://www.w3.org/1999/xlink" xlink:title="Maximum Likelihood" id="ABBRID0EPBBI" xlink:type="simple">ML</abbrev> bootstrap values equal to or greater than 75% and Bayesian posterior probabilities equal to or greater than 0.90, are indicated on the phylogram. Newly-generated sequences are emphasised in bold red for clarity.</p></caption><graphic xmlns:xlink="http://www.w3.org/1999/xlink" xlink:href="mycokeys-121-253-g001.jpg" position="float" orientation="portrait" xlink:type="simple" id="oo_1406359.jpg"><uri content-type="original_file" xlink:type="simple">https://binary.pensoft.net/fig/1406359</uri></graphic></fig></tp:treatment-sec><ref-list><ref id="B20"><mixed-citation xmlns:xlink="http://www.w3.org/1999/xlink" xlink:type="simple"><person-group><name name-style="western"><surname>Mongkolsamrit</surname><given-names>S</given-names></name><name name-style="western"><surname>Noisripoom</surname><given-names>W</given-names></name><name name-style="western"><surname>Arnamnart</surname><given-names>N</given-names></name><name name-style="western"><surname>Lamlertthon</surname><given-names>S</given-names></name><name name-style="western"><surname>Himaman</surname><given-names>W</given-names></name><name name-style="western"><surname>Jangsantear</surname><given-names>P</given-names></name><name name-style="western"><surname>Samson</surname><given-names>RA</given-names></name><name name-style="western"><surname>Luangsa-ard</surname><given-names>JJ</given-names></name></person-group> (<year>2019</year>) <article-title>Resurrection of <italic><tp:taxon-name><tp:taxon-name-part taxon-name-part-type="genus">Paraisaria</tp:taxon-name-part></tp:taxon-name></italic> in the <tp:taxon-name><tp:taxon-name-part taxon-name-part-type="family">Ophiocordycipitaceae</tp:taxon-name-part></tp:taxon-name> with three new species from Thailand.</article-title><source>Mycological Progress</source><volume>18</volume>(<issue>9</issue>): <fpage>1213</fpage>–<lpage>1230</lpage>. <ext-link xlink:href="10.1007/s11557-019-01518-x" ext-link-type="doi" xlink:type="simple">https://doi.org/10.1007/s11557-019-01518-x</ext-link></mixed-citation></ref></ref-list></tp:taxon-treatment>
