# Supplementary material for: ﻿Two new species and one asexual morph record of Paraisaria (Ophiocordycipitaceae, Hypocreales) from China
Source: MycoKeys. 2025 Sep 1;121:253–70. doi: 10.3897/mycokeys.121.156843 (PMC12418028; doi:10.3897/mycokeys.121.156843)
Supplement: XML Treatment for Paraisaria tettigoniae [file mycokeys.121.156843-treatment3.xml]

<!DOCTYPE tp:taxon-treatment
  PUBLIC "-//TaxonX//DTD Taxonomic Treatment Publishing DTD v0 20100105//EN" "tax-treatment-NSO.dtd">
<tp:taxon-treatment xmlns:tp="http://www.plazi.org/taxpub"><tp:treatment-meta><kwd-group><label>Taxon classification</label><kwd>
              <named-content content-type="kingdom">Fungi</named-content>
            </kwd><kwd>
              <named-content content-type="order">Hypocreales</named-content>
            </kwd><kwd>
              <named-content content-type="family">Ophiocordycipitaceae</named-content>
            </kwd></kwd-group><mixed-citation publication-type="journal"><person-group><name><surname>Yang</surname><given-names>Yu</given-names></name><name><surname>Hyde</surname><given-names>Kevin D.</given-names></name><name><surname>Mapook</surname><given-names>Ausana</given-names></name><name><surname>Lu</surname><given-names>Yong-Zhong</given-names></name><name><surname>Nilthong</surname><given-names>Somrudee</given-names></name><name><surname>Xie</surname><given-names>Shu-Qiong</given-names></name><name><surname>Li</surname><given-names>Xiang-Dong</given-names></name><name><surname>Jayawardena</surname><given-names>Ruvishika S.</given-names></name><name><surname>Xiao</surname><given-names>Yuan-Pin</given-names></name></person-group><article-title>﻿Two new species and one asexual morph record of <italic><tp:taxon-name><tp:taxon-name-part taxon-name-part-type="genus" reg="Paraisaria">Paraisaria</tp:taxon-name-part></tp:taxon-name></italic> (<tp:taxon-name><tp:taxon-name-part taxon-name-part-type="family">Ophiocordycipitaceae</tp:taxon-name-part></tp:taxon-name>, <tp:taxon-name><tp:taxon-name-part taxon-name-part-type="order">Hypocreales</tp:taxon-name-part></tp:taxon-name>) from China</article-title><source>MycoKeys</source><day>01</day><month>09</month><year>2025</year><volume>121</volume><fpage>253</fpage><lpage>270</lpage><pub-id pub-id-type="doi">10.3897/mycokeys.121.156843</pub-id></mixed-citation></tp:treatment-meta><tp:nomenclature><label>﻿</label><tp:taxon-name><object-id xmlns:xlink="http://www.w3.org/1999/xlink" content-type="arpha" xlink:type="simple">02E756DD-D752-59E8-8590-F2F1F33E2EDB</object-id>
            <tp:taxon-name-part taxon-name-part-type="genus" reg="Paraisaria">Paraisaria</tp:taxon-name-part>
            <tp:taxon-name-part taxon-name-part-type="species" reg="tettigoniae">tettigoniae</tp:taxon-name-part>
            <object-id xmlns:xlink="http://www.w3.org/1999/xlink" xlink:type="simple">Index Fungorum: IF839725</object-id>
          </tp:taxon-name><tp:taxon-authority>(T.C. Wen, Y.P. Xiao &amp; K.D. Hyde) Luangsa-ard, Mongkols. &amp; Samson [as ‘tettigonia’], Mycol. Progr. 18(9): 1225 (2019)</tp:taxon-authority><xref ref-type="fig" rid="F4">Fig. 4</xref></tp:nomenclature><tp:treatment-sec sec-type="description" id="SECID0ER3BI"><title>Description.</title><p><bold><italic>Parasitic</italic></bold> on adults of <tp:taxon-name><tp:taxon-name-part taxon-name-part-type="order">Orthoptera</tp:taxon-name-part></tp:taxon-name>, found on the leaf litter. <bold><italic>Host</italic></bold> measuring 1.5–2.8 cm long, 5–8 mm wide, with hyphae present on the surface. <bold><italic>Sexual morph Stromata</italic></bold> 1.2–2.5 cm long, 2–5 mm wide, arising singly or in groups from the host prothorax stipitate, capitate, unbranched, yellowish-white to pale yellow when fresh, turning yellowish-brown when dry. <bold><italic>Stipe</italic></bold> 1–3.5 cm long, 1.2–1.8 mm diameter, yellowish white to pale yellow, cylindrical in shape, terminating in a fertile apex. <bold><italic>Fertile head</italic></bold> globoid, 1.5–4 mm, pale yellow and solitary. <bold><italic>Perithecia</italic></bold> 500–630 × 180–220 μm (<italic>x̄</italic>= 565 × 200 µm, n = 30), immersed, ovoid to flask-shaped, thick-walled. <bold><italic>Asci</italic></bold> 243–310 × 4.3–6.5 μm (<italic>x̄</italic>= 276 × 5.4 µm, n = 50), hyaline, cylindrical, with a thickened apex. <bold><italic>Apical cap</italic></bold> 4.9–6.7 × 3.4–4.4 μm (<italic>x̄</italic>= 5.8 × 3.9 µm, n = 50), thick, hyaline. <bold><italic>Ascospores</italic></bold> cylindrical, hyaline, as long as the asci, fragmenting into part-spores. <bold><italic>Secondary ascospores</italic></bold> 6.1–8.5 × 1.8–2.5 μm (<italic>x̄</italic>= 7.4 × 1.8 µm, n = 50) cylindrical, one-celled, straight, hyaline, smooth-walled. <bold><italic>Asexual morph</italic></bold> Hyphomycetous. <bold><italic>Synnemata</italic></bold> emerge from the insect body, white, 2–4 mm long, 0.2–0.5 mm wide. <bold><italic>Conidiophores</italic></bold> 21–43 μm long (<italic>x̄</italic> = 32 μm, n = 30), irregularly differentiated from the synnemata, sparse, gregarious and branched. <bold><italic>Phialides</italic></bold> 12–17 × 2.3–4.8 μm (<italic>x̄</italic>= 14.5 × 3.5 μm, n = 25), cylindrical with 1–3 necks, hyaline, aseptate, phialidic. <bold><italic>Conidia</italic></bold> 4.2–5.8 × 1.2–1.8 μm (<italic>x̄</italic> = 5 × 1.5 μm, n = 30), solitary, hyaline, aseptate, cylindrical with rounded tips, smooth-walled.</p><fig id="F4" position="float" orientation="portrait"><object-id xmlns:xlink="http://www.w3.org/1999/xlink" content-type="doi" xlink:type="simple">10.3897/mycokeys.121.156843.figure4</object-id><object-id xmlns:xlink="http://www.w3.org/1999/xlink" content-type="arpha" xlink:type="simple">755466A0-C85D-5481-91B6-66D630717136</object-id><label>Figure 4.</label><caption><p><italic><tp:taxon-name><tp:taxon-name-part taxon-name-part-type="genus" reg="Paraisaria">Paraisaria</tp:taxon-name-part> <tp:taxon-name-part taxon-name-part-type="species" reg="tettigoniae">tettigoniae</tp:taxon-name-part></tp:taxon-name></italic> (<named-content xmlns:xlink="http://www.w3.org/1999/xlink" content-type="dwc:institutional_code" xlink:title="Herbarium of Cryptogams, Kunming Institute of Botany, Academia Sinica" xlink:href="http://grbio.org/institution/cryptogamic-herbarium-kunming-institute-botany" xlink:type="simple">HKAS</named-content> 144580 and <named-content xmlns:xlink="http://www.w3.org/1999/xlink" content-type="dwc:institutional_code" xlink:title="Herbarium of Cryptogams, Kunming Institute of Botany, Academia Sinica" xlink:href="http://grbio.org/institution/cryptogamic-herbarium-kunming-institute-botany" xlink:type="simple">HKAS</named-content> 132245). a. Habitat; b. Overview of the host and stromata; c. Stromata; d. Perithecia; e–g. Asci; h. Apical cap; i, j. Secondary ascospores; k. Synnemata on host; l. Synnemata; m, n. Phialides; p. Conidia; q. Culture; r, s. Conidiophores; t. Conidia on the phialides; u. Conidia. Scale bars: 500 μm (d); 100 μm (e–g); 50 μm (l, r–s); 10 μm (h–j, m–o, t–u); 5 μm (p).</p></caption><graphic xmlns:xlink="http://www.w3.org/1999/xlink" xlink:href="mycokeys-121-253-g004.jpg" position="float" orientation="portrait" xlink:type="simple" id="oo_1406362.jpg"><uri content-type="original_file" xlink:type="simple">https://binary.pensoft.net/fig/1406362</uri></graphic></fig></tp:treatment-sec><tp:treatment-sec sec-type="description" id="SECID0EKACI"><title>Culture characteristics.</title><p><italic>Colonies</italic> on <abbrev xmlns:xlink="http://www.w3.org/1999/xlink" xlink:title="potato dextrose agar" id="ABBRID0ESACI" xlink:type="simple">PDA</abbrev> medium grow slowly, isolated from tissue taken inside the host body and are circular, reaching 2 cm in diameter after 35 days at 25 °C, with a white appearance. <italic>Conidiophore</italic> 50–90 μm (<italic>x̄</italic> = 70 µm, n = 40), bearing 2-4 phialides in one. <italic>Phialides</italic> 20–50 × 2.1–5.2 μm (<italic>x̄</italic> = 35 × 3.6 µm, n = 40) solitary, arising laterally from hyphae, hyaline, smooth. <italic>Conidia</italic> 7.8–14.5 × 2.1–3.2 μm (<italic>x̄</italic> = 11.1 × 2.6 µm, n = 40) hyaline, unicellular, ellipsoid, some slightly curved, smooth-walled.</p></tp:treatment-sec><tp:treatment-sec sec-type="material" id="SECID0ECBCI"><title>Material examined.</title><p>China • Guizhou Province, Guiyang City, Xiuwen County, at 709 m elev., <named-content xmlns:xlink="http://www.w3.org/1999/xlink" content-type="dwc:verbatimCoordinates" xlink:type="simple"><named-content content-type="geo-json" specific-use="{&#34;type&#34;:&#34;Point&#34;,&#34;coordinates&#34;:[106.674000,27.256000]}" id="NCID0ELBCI" xlink:type="simple">27.256N, 106.674E</named-content></named-content>, parasitic on adult of <tp:taxon-name><tp:taxon-name-part taxon-name-part-type="order">Orthoptera</tp:taxon-name-part></tp:taxon-name>, collected on the leaf litter, 30 May 2024, Yu Yang XW2416 (<named-content xmlns:xlink="http://www.w3.org/1999/xlink" content-type="dwc:institutional_code" xlink:title="Herbarium of Cryptogams, Kunming Institute of Botany, Academia Sinica" xlink:href="http://grbio.org/institution/cryptogamic-herbarium-kunming-institute-botany" xlink:type="simple">HKAS</named-content> 144580). XW2416J (<abbrev xmlns:xlink="http://www.w3.org/1999/xlink" xlink:title="Guizhou Culture Collection" id="ABBRID0EZBCI" xlink:type="simple">GZCC</abbrev> 24-0222, living culture); China • Guizhou Province, Qiandongnan Miao and Dong Autonomous Prefecture, Zhen Yuan County, at 555 m elev., <named-content xmlns:xlink="http://www.w3.org/1999/xlink" content-type="dwc:verbatimCoordinates" xlink:type="simple"><named-content content-type="geo-json" specific-use="{&#34;type&#34;:&#34;Point&#34;,&#34;coordinates&#34;:[108.401000,27.111000]}" id="NCID0EACCI" xlink:type="simple">27.111N, 108.401E</named-content></named-content>, parasitic on an adult of <tp:taxon-name><tp:taxon-name-part taxon-name-part-type="order">Orthoptera</tp:taxon-name-part></tp:taxon-name>, 26 June 2023, Yu Yang, TX23108 (<named-content xmlns:xlink="http://www.w3.org/1999/xlink" content-type="dwc:institutional_code" xlink:title="Herbarium of Cryptogams, Kunming Institute of Botany, Academia Sinica" xlink:href="http://grbio.org/institution/cryptogamic-herbarium-kunming-institute-botany" xlink:type="simple">HKAS</named-content> 132245).</p></tp:treatment-sec><tp:treatment-sec sec-type="notes" id="SECID0EOCCI"><title>Notes.</title><p>Our new collection is phylogenetically closely related to <italic><tp:taxon-name><tp:taxon-name-part taxon-name-part-type="genus" reg="Paraisaria">Paraisaria</tp:taxon-name-part> <tp:taxon-name-part taxon-name-part-type="species" reg="tettigoniae">tettigoniae</tp:taxon-name-part></tp:taxon-name></italic>, with 95% MLBP and 0.98 <abbrev xmlns:xlink="http://www.w3.org/1999/xlink" xlink:title="posterior probabilities" id="ABBRID0E6CCI" xlink:type="simple">PP</abbrev> support (Fig. <xref ref-type="fig" rid="F1">1</xref>). It shares highly similar sequences with <italic><tp:taxon-name><tp:taxon-name-part taxon-name-part-type="genus" reg="Paraisaria">P.</tp:taxon-name-part> <tp:taxon-name-part taxon-name-part-type="species" reg="tettigoniae">tettigoniae</tp:taxon-name-part></tp:taxon-name></italic> across multiple loci (<abbrev xmlns:xlink="http://www.w3.org/1999/xlink" xlink:title="small subunit rDNA" id="ABBRID0ESDCI" xlink:type="simple">SSU</abbrev>, <italic>tef</italic>-1α and <italic>rpb</italic>1), whereas <italic><tp:taxon-name><tp:taxon-name-part taxon-name-part-type="genus" reg="Paraisaria">P.</tp:taxon-name-part> <tp:taxon-name-part taxon-name-part-type="species" reg="tettigoniae">tettigoniae</tp:taxon-name-part></tp:taxon-name></italic> shows anomalous divergence. Further inspection indicates that the <abbrev xmlns:xlink="http://www.w3.org/1999/xlink" xlink:title="internal transcribed spacers" id="ABBRID0EFECI" xlink:type="simple">ITS</abbrev> sequence of <italic><tp:taxon-name><tp:taxon-name-part taxon-name-part-type="genus" reg="Paraisaria">P.</tp:taxon-name-part> <tp:taxon-name-part taxon-name-part-type="species" reg="tettigoniae">tettigoniae</tp:taxon-name-part></tp:taxon-name></italic> (GenBank accession: <ext-link xmlns:xlink="http://www.w3.org/1999/xlink" xlink:href="KT345954" ext-link-type="gen" xlink:type="simple">KT345954</ext-link>) may be problematic, possibly due to sequencing errors or intragenomic variation. Therefore, this <abbrev xmlns:xlink="http://www.w3.org/1999/xlink" xlink:title="internal transcribed spacers" id="ABBRID0EZECI" xlink:type="simple">ITS</abbrev> sequence (strain GZUH CS14062709) was excluded from our analysis. <italic><tp:taxon-name><tp:taxon-name-part taxon-name-part-type="genus" reg="Paraisaria">Paraisaria</tp:taxon-name-part> <tp:taxon-name-part taxon-name-part-type="species" reg="tettigoniae">tettigoniae</tp:taxon-name-part></tp:taxon-name></italic> was originally described from Guizhou, China, based on its sexual morph parasitising adult <tp:taxon-name><tp:taxon-name-part taxon-name-part-type="order">Orthoptera</tp:taxon-name-part></tp:taxon-name> (<xref ref-type="bibr" rid="B38">Wen et al. 2016</xref>). Our collection, also from Guizhou, represents the asexual morph of the same species. Although minor morphological differences were observed — such as smaller perithecia (500–630 × 180–220 μm vs. 520–680 × 205–275 μm) and shorter asci (243–310 × 4.3–6.5 μm vs. 530–615 × 6.5–9.3 μm) — the multi-locus phylogenetic analysis (excluding the problematic <abbrev xmlns:xlink="http://www.w3.org/1999/xlink" xlink:title="internal transcribed spacers" id="ABBRID0ERFCI" xlink:type="simple">ITS</abbrev> sequence) shows that our collection clusters with <italic><tp:taxon-name><tp:taxon-name-part taxon-name-part-type="genus" reg="Paraisaria">P.</tp:taxon-name-part> <tp:taxon-name-part taxon-name-part-type="species" reg="tettigoniae">tettigoniae</tp:taxon-name-part></tp:taxon-name></italic> (Fig. <xref ref-type="fig" rid="F1">1</xref>). Therefore, based on both morphological characteristics and multi-locus phylogenetic evidence, our collection is identified as <italic><tp:taxon-name><tp:taxon-name-part taxon-name-part-type="genus" reg="Paraisaria">Paraisaria</tp:taxon-name-part> <tp:taxon-name-part taxon-name-part-type="species" reg="tettigoniae">tettigoniae</tp:taxon-name-part></tp:taxon-name></italic>, representing the first report of its asexual morph.</p></tp:treatment-sec><tp:treatment-sec><!--Section generated to contain objects referenced in tp:taxon-treatment.--><fig id="F1" position="float" orientation="portrait"><object-id xmlns:xlink="http://www.w3.org/1999/xlink" content-type="doi" xlink:type="simple">10.3897/mycokeys.121.156843.figure1</object-id><object-id xmlns:xlink="http://www.w3.org/1999/xlink" content-type="arpha" xlink:type="simple">39695707-C451-50F5-AD2D-7653A6FF3206</object-id><label>Figure 1.</label><caption><p>A phylogenetic tree was constructed using Maximum Likelihood (<abbrev xmlns:xlink="http://www.w3.org/1999/xlink" xlink:title="Maximum Likelihood" id="ABBRID0EDABI" xlink:type="simple">ML</abbrev>) analysis in RAxML, incorporating sequence data from multi-nuclear loci regions: <abbrev xmlns:xlink="http://www.w3.org/1999/xlink" xlink:title="large subunit rDNA" id="ABBRID0EHABI" xlink:type="simple">LSU</abbrev>, <abbrev xmlns:xlink="http://www.w3.org/1999/xlink" xlink:title="internal transcribed spacers" id="ABBRID0ELABI" xlink:type="simple">ITS</abbrev>, <abbrev xmlns:xlink="http://www.w3.org/1999/xlink" xlink:title="small subunit rDNA" id="ABBRID0EPABI" xlink:type="simple">SSU</abbrev>, <italic>tef</italic>-1α, <italic>rpb</italic>1 and <italic>rpb</italic>2. The analysis included <italic><tp:taxon-name><tp:taxon-name-part taxon-name-part-type="genus" reg="Tolypocladium">Tolypocladium</tp:taxon-name-part> <tp:taxon-name-part taxon-name-part-type="species" reg="inflatum">inflatum</tp:taxon-name-part></tp:taxon-name></italic> and <italic><tp:taxon-name><tp:taxon-name-part taxon-name-part-type="genus" reg="Tolypocladium">T.</tp:taxon-name-part> <tp:taxon-name-part taxon-name-part-type="species" reg="ophioglossoides">ophioglossoides</tp:taxon-name-part></tp:taxon-name></italic> as outgroup taxa. Significant nodes, with <abbrev xmlns:xlink="http://www.w3.org/1999/xlink" xlink:title="Maximum Likelihood" id="ABBRID0EPBBI" xlink:type="simple">ML</abbrev> bootstrap values equal to or greater than 75% and Bayesian posterior probabilities equal to or greater than 0.90, are indicated on the phylogram. Newly-generated sequences are emphasised in bold red for clarity.</p></caption><graphic xmlns:xlink="http://www.w3.org/1999/xlink" xlink:href="mycokeys-121-253-g001.jpg" position="float" orientation="portrait" xlink:type="simple" id="oo_1406359.jpg"><uri content-type="original_file" xlink:type="simple">https://binary.pensoft.net/fig/1406359</uri></graphic></fig></tp:treatment-sec><ref-list><ref id="B38"><mixed-citation xmlns:xlink="http://www.w3.org/1999/xlink" xlink:type="simple"><person-group><name name-style="western"><surname>Wen</surname><given-names>TC</given-names></name><name name-style="western"><surname>Xiao</surname><given-names>YP</given-names></name><name name-style="western"><surname>Zha</surname><given-names>LS</given-names></name><name name-style="western"><surname>Hyde</surname><given-names>KD</given-names></name><name name-style="western"><surname>Kang</surname><given-names>JC</given-names></name></person-group> (<year>2016</year>) <article-title>Multigene phylogeny and morphology reveal a new species, <italic><tp:taxon-name><tp:taxon-name-part taxon-name-part-type="genus">Ophiocordyceps</tp:taxon-name-part> <tp:taxon-name-part taxon-name-part-type="species">tettigonia</tp:taxon-name-part></tp:taxon-name></italic>, from Guizhou Province, China.</article-title><source>Phytotaxa</source><volume>280</volume>(<issue>9</issue>): <fpage>141</fpage>–<lpage>151</lpage>. <ext-link xlink:href="10.11646/phytotaxa.280.2.4" ext-link-type="doi" xlink:type="simple">https://doi.org/10.11646/phytotaxa.280.2.4</ext-link></mixed-citation></ref></ref-list></tp:taxon-treatment>
